# Supplementary material for: Development and Validation of the Breastfeeding Literacy Assessment Instrument (BLAI) for Obstetric Women
Source: Int J Environ Res Public Health. 2023 Feb 21;20(5):3808. doi: 10.3390/ijerph20053808 (PMC10000890; doi:10.3390/ijerph20053808)
Supplement: Supplementary file 1 [file ijerph-20-03808-s001.zip]

Archive with 1 entries (1 files):
- ijerph-2203060-supplementary.pdf
